# Supplementary material for: The Therapeutic Potential of Essential Oils in Managing Inflammatory Skin Conditions: A Scoping Review
Source: Pharmaceuticals (Basel). 2024 Apr 29;17(5):571. doi: 10.3390/ph17050571 (PMC11123799; doi:10.3390/ph17050571)
Supplement: Supplementary file 1 [file pharmaceuticals-17-00571-s001.zip]

Archive with 1 entries (1 files):
- pharmaceuticals-2973600-supplementary.pdf
